# Supplementary material for: Intraamniotic Administration (Gallus gallus) of Genistein Alters Mineral Transport, Intestinal Morphology, and Gut Microbiota
Source: Nutrients. 2022 Aug 24;14(17):3473. doi: 10.3390/nu14173473 (PMC9458084; doi:10.3390/nu14173473)
Supplement: Supplementary file 1 [file nutrients-14-03473-s001.zip]

Archive with 1 entries (1 files):
- nutrients-1866527-supplementary.pdf
